# Supplementary material for: Hydroxyapatite/Poly (Butylene Succinate)/Metoprolol Tartrate Composites with Controllable Drug Release and a Porous Structure for Bone Scaffold Application
Source: Polymers (Basel). 2023 Oct 24;15(21):4205. doi: 10.3390/polym15214205 (PMC10648255; doi:10.3390/polym15214205)
Supplement: Supplementary file 1 [file polymers-15-04205-s001.zip]

Archive with 1 entries (1 files):
- polymers-2597379-supplementary.pdf
